# Supplementary material for: Effects of Structured Supervised Exercise Training or Motivational Counseling on Pregnant Women’s Physical Activity Level: FitMum - Randomized Controlled Trial
Source: J Med Internet Res. 2022 Jul 20;24(7):e37699. doi: 10.2196/37699 (PMC9350815; doi:10.2196/37699)
Supplement: Multimedia Appendix 6 [file jmir_v24i7e37699_app6.xlsx]

## Sheet: Ark1
	Summary of adverse events and serious adverse events		ALL	CON	EXE	MOT
			n=220	n=45	n=87	n=87
	Any adverse or serious adverse event, n (%)		148 (67)	28 (62)	61 (70)	59 (68)
	Serious adverse event, n (%)		17 (8)	3 (7)	6 (7)	8 (9)
	Adverse or serious adverse event that led to discontinuation in EXE or MOT, n (%)		4 (2)	0 (0)	3 (3)	1 (1)
	Adverse or serious adverse event that led to withdrawal from the trial, n (%)		6 (3)	1 (2)	4 (5)	1 (1)
	Adverse events that occurred in ≥10% of all participants
		Foetal hypokinesia, n (%)	47 (21)	7 (16)	23 (26)	17 (20)
		Low back and pelvic girdle pain, n (%)	41 (19)	4 (9)	19 (22)	18 (21)
