# Supplementary material for: Effects of Structured Supervised Exercise Training or Motivational Counseling on Pregnant Women’s Physical Activity Level: FitMum - Randomized Controlled Trial
Source: J Med Internet Res. 2022 Jul 20;24(7):e37699. doi: 10.2196/37699 (PMC9350815; doi:10.2196/37699)
Supplement: Multimedia Appendix 7 [file jmir_v24i7e37699_app7.xlsx]

## Sheet: Ark1
	Adverse events		ALL	CON	EXE	MOT
			n=220	n=45	n=87	n=87
	All
		≥ 1 adverse event, n (%)	141 (64)	28 (62)	58 (67)	55 (63)
	Pregnancy, puerperium and perinatal conditions, n (%)		118 (54)	22 (49)	49 (56)	47 (54)
		Foetal hypokinesia, n (%)	47 (21)	7 (16)	23 (26)	17 (20)
		Low back and pelvic girdle pain, n (%)	41 (19)	4 (9)	19 (22)	18 (21)
		Uterine contractions during pregnancy, n (%)	20 (9)	1 (2)	10 (12)	9 (10)
		GDM, n (%)	13 (6)	2 (4)	5 (6)	6 (7)
		Small for dates baby (<-1.28 SD), n (%)	11 (5)	3 (7)	1 (1)	7 (8)
		Large for dates baby (>1.28 SD), n (%)	13 (6)	1 (2)	7 (8)	5 (6)
		Preeclampsia/gestational hypertension/HELLP/eclampsia (GA≥34 weeks), n (%)	11 (5)	2 (4)	5 (6)	4 (5)
		Premature delivery (GA 34+0 - 36+6 weeks), n (%)	3 (1)	2 (4)	1 (1)	0 (0)
		Cholestasis of pregnancy, n (%)	3 (1)	0 (0)	0 (0)	3 (3)
		Foetal malformation, n (%)	3 (1)	2 (4)	1 (1)	0 (0)
		Hyperemesis gravidarum, n (%)	2 (0.9)	1 (2)	0 (0)	1 (1)
		Threathened preterm labor, n (%)	1 (0.5)	0 (0)	0 (0)	1 (1)
		Gestational oedema, n (%)	1 (0.5)	0 (0)	0 (0)	1 (1)
	Reproductive system and breast disorders, n (%)		17 (8)	4 (9)	6 (7)	7 (8)
		Vaginal haemorrhage, n (%)	17 (8)	4 (9)	6 (7)	7 (8)
		Ovarian rupture, n (%)	1 (0.5)	0 (0)	1 (1)	0 (0)
	Infections and infestations, n (%)		21 (10)	7 (16)	6 (7)	8 (9)
		Urinary tract infection, n (%)	10 (5)	3 (7)	3 (3)	4 (5)
		Beta haemolytic streptococcal infection, n (%)	6 (3)	3 (7)	2 (2)	1 (1)
		Other, n (%)	6 (3)	1 (2)	2 (2)	3 (3)
	Accidents and Injuries, n (%)		7 (3)	2 (4)	3 (3)	2 (2)
		Unrelated to intervention, n (%)	6 (3)	2 (4)	2 (2)	2 (2)
		Related to intervention*, n (%)	1 (0.5)	0 (0)	1 (1)	0 (0)
	Skin and subcutaneous tissue disorders, n (%)		12 (6)	2 (4)	3 (3)	7 (8)
		Rash, n (%)	9 (4)	2 (4)	3 (3)	4 (5)
		Prurigo, n (%)	3 (1)	0 (0)	0 (0)	3 (3)
	Nervous system disorders, n (%)		10 (5)	1 (2)	5 (6)	4 (5)
		Migraine, n (%)	5 (2)	0 (0)	1 (1)	4 (5)
		Headache, n (%)	2 (0.9)	1 (2)	1 (1)	0 (0)
		Dizziness, n (%)	2 (0.9)	0 (0)	1 (1)	1 (1)
		Carpal tunnel syndrome, n (%)	2 (0.9)	0 (0)	2 (2)	0 (0)
	Psychiatric disorders, n (%)		4 (2)	1 (2)	0 (0)	3 (3)
	Gastrointestinal disorders, n (%)		3 (1)	0 (0)	2 (2)	1 (1)
		Constipation, n (%)	2 (0.9)	0 (0)	2 (2)	0 (0)
		Abdominal pain upper, n (%)	1 (0.5)	0 (0)	0 (0)	1 (1)
	Other, n (%)		9 (4)	3 (7)	3 (3)	3 (3)
