# Supplementary material for: Effects of Structured Supervised Exercise Training or Motivational Counseling on Pregnant Women’s Physical Activity Level: FitMum - Randomized Controlled Trial
Source: J Med Internet Res. 2022 Jul 20;24(7):e37699. doi: 10.2196/37699 (PMC9350815; doi:10.2196/37699)
Supplement: Multimedia Appendix 8 [file jmir_v24i7e37699_app8.xlsx]

## Sheet: Ark1
	Serious adverse events		ALL	CON	EXE	MOT
			n=220	n=45	n=87	n=87
	All
		≥ 1 serious adverse event, n (%)	17 (8)	3 (7)	6 (7)	8 (9)
		Serious adverse events, n (%)	20 (9)	3 (7)	6 (7)	11 (13)
	Pregnancy, puerperium and perinatal conditions, n (%)		16 (7)	3 (7)	6 (7)	7 (8)
		Large for gestational age (>2 SD), n (%)	5 (2)	1 (2)	0 (0)	4 (5)
		Small for gestational age (<-2 SD), n (%)	4 (2)	1 (2)	2 (2)	1 (1)
		Missed abortion, n (%)	3 (1)	0 (0)	2 (2)	1 (1)
		Premature delivery (GA<34 weeks), n (%)	3 (1)	1 (2)	0 (0)	2 (2)
		Shoulder dystocia, n (%)	2 (0.9)	0 (0)	1 (1)	1 (1)
		Pelvic haematoma obstetric, n (%)	1 (0.5)	0 (0)	1 (1)	0 (0)
		Preeclampsia/gestational hypertension/HELLP/eclampsia (GA<34 weeks), n (%)	1 (0.5)	0 (0)	0 (0)	1 (1)
	Accidents and injuries
		Car accident, n (%)	1 (0.5)	0 (0)	0 (0)	1 (1)
